# Supplementary material for: Efficiently detecting outlying behavior in video-game players
Source: PeerJ. 2015 Dec 10;3:e1502. doi: 10.7717/peerj.1502 (PMC4690374; doi:10.7717/peerj.1502)
Supplement: Data S1 — Timeline for Bioshock Infinite (Timeline_bioshock_infinite.xlsx) and Timeline for Tomb raider (Timeline_tomb_raider.xlsx). [file peerj-03-1502-s001.zip]

Archive with 2 entries (2 files):
- Timeline_bioshock_infinite.xlsx
- Timeline_tomb_raider.xlsx
