# Supplementary material for: Efficiently detecting outlying behavior in video-game players
Source: PeerJ. 2015 Dec 10;3:e1502. doi: 10.7717/peerj.1502 (PMC4690374; doi:10.7717/peerj.1502)
Supplement: Data S1 — Timeline for Bioshock Infinite (Timeline_bioshock_infinite.xlsx) and Timeline for Tomb raider (Timeline_tomb_raider.xlsx). [file peerj-03-1502-s001.zip › Timeline_bioshock_infinite.xlsx]

## Sheet: Sheet1
Chapter	Time	Class	Situation	Description	Expected User Reaction	Note
1. The Lighthouse	00:27:00	Moive	Main Logo	Logo become ruined as time passed	Vogue Fear	Time base : https://www.youtube.com/watch?v=Rj_o37cDoQ8
	00:58:00	Moive	Conversation of protagonist and a woman	Foreshadow conversation	Subtleness
	1:07	Cut-Scene Event	Conversation on boat	rowing man and zany woman	Curiosity
	1:34	Cut-Scene Event	Box	Box contains many items	Curiosity
	2:37	In-Game	Entry	Knocking and Entering lighthouse	Curiosity
	2:49	In-Game	Holy water	Biblical quotation and water in plate	Curiosity
	3:09	In-Game	Dead man	Finding a dead man ascending the lighthouse	Fright, Fear
	3:25	In-Game	Lighthouse looftop	Inputing password code written in the card	Curiosity
	3:37	In-Game	Red sky	Sky become red reacting with the lighthouse	Tension
	4:24	In-Game	Red chair	Door is opend and Red chair appear	Doubt, Curiosity
	4:38	Cut-Scene Event	Bound protagonist	Sitting on the chair and bound two arms	Fright
	4:49	Cut-Scene Event	Ready for flying	Surrounding is changed into propulsion device	Fright, Fear
	5:26	Cut-Scene Event	Discovery of Sky city	Flying high and dicovered sky city	Wonder, Fright, Curiosity
	6:54	Cut-Scene Event	Landing	Down into dock and biblical quotations and foreshadows	Subtleness
2. Welcome Center	7:35	In-Game	Priest	Priest said that here is the heaven	Curiosity
	8:11	In-Game	Missionary	Meeting devotee and a missionary	Curiosity
	8:47	In-Game	Baptism	Sudden baptism likes water torture	Confusion, Fear
	9:10	Cut-Scene Event	Protagonist's office	(flashback) someone calling protagonist and urging debt	Confusion
	9:33	Cut-Scene Event	City attacked by an airship	(flashback) protagonist is stunning looking the ruined city	Confusion
3. Raffle Square	9:57	In-Game	Garden	Protagonist wakes at garden	Curiosity
	11:09	In-Game	Sky ciry	Protagonist is surprised again with sky city scenery	Wonder, Beauty
	13:01	Cut-Scene Event	Parade	Parade telling game outlooks and foreshadows	Curiosity, Concenstraion
	14:02	Cut-Scene Event	Angel statue	Finding out angel statue and Receiving telegram	Curiosity, Concenstraion, Subtleness
	15:40	Mini-game	Control game	Minigames helps gun and ability controlling	Concenstraion, Joy
	16:30	Vigor Event	Acquire vigor	Acquiring control vigor	Curiosity, Concenstraion, Fright
	17:13	Cut-Scene Event	Weird couple	Guessing coin's up and down	Curiosity, Doubt
	18:45	In-Game	False shepherd warnning	Seal meaning the false shepherd is on protagonist's hand. Foreshadows	Curiosity, Weird
	19:22	Cut-Scene Event	Square lottery draw	A woman give a lottery ticket ball. Taking number 77	Curiosity, Fright
	20:05	Cut-Scene Event	Draw a lot	Protagonist draw a lot, requesting throw the ball to strange couple	Confusion, Confusion, Fright
	20:30	User Choice	Couple or Priest	(Alternative judgement) Throwing the ball to bad priest	Joy, Curiosity, Free
	20:50	Cut-Scene Event	Death crisis	Avoiding hook, entering combat	Excitement, Joy, Fright
		Combat	Combat	Long combat with city policeman	Tension, Excitement
	23:30	Boss	Battle with The fireman	(boss) battle with the fireman	Tension, Excitement, Fear
	23:47	Vigor Event	Acquire vigor	Acquiring devil's kiss vigor	Excitement, Joy, Fulfillment
4. Comstock Center Rooftops	0:08	In-Game	Weird couple 2	Meeting again with weird couple	Subtleness, Joy	Time base : https://www.youtube.com/watch?v=ZgLzyoHNASg
	0:23	Upgrade	Magnetic repulsive field	Acquiring magnetic repulsive field	Joy, Fulfillment, Curiosity
	0:51	In-Game	First Hook action	Crossing buildings using hook	Joy, Excitement, Fulfillment
		Combat	Combat	Long combat with city policeman	Tension, Excitement	Continue (lasted user reacion until next event)
	2:29	In-Game	Housebreaking	A kind citizen	Tension
		Combat	Combat	long combat with city policeman	Tension, Excitement	Continue
	3:40	In-Game	Enter the building	End combat and Entering building	Relief, Curiosity
	4:37	In-Game	Facing the crow	The crow preaching to the congregation	Tension, Excitement
	6:58	Cut-Scene Event	Facing the crow 2	The crow executing chinese prisoner	Fear, Fright, Tension
	7:13	Boss	Battle with the crow	Battle with the crow	Tension, Excitement, Fear
	7:35	Vigor Event	Acquire vigor	Acquiring crow vigor	Excitement, Joy, Fulfillment
	8:31	Upgrade	New equipment	Acquiring new equipment	Joy, Fulfillment, Curiosity
5. Monument Island Gateway	9:25	Combat	Combat	Long combat with city policeman	Tension, Excitement
	11:08	In-Game	Long term hook action	Long term hook action	Excitement, Joy
	11:37	In-Game	Arrange the rail	Continuing hook action by cleaning the rail	Fulfillment, Joy
	13:37	In-Game	Unexpected accident	Policeman suddenly praying	Confusion, Fright
	13:49	Cut-Scene Event	Facing Comstock	First talking with Comstock, he threaten protagonist	Concenstraion, Curiosity
	15:54	Cut-Scene Event	Facing Comstock 2	First meeting with Comstock	Concenstraion, Curiosity
	16:05	In-Game	Suiciding woman	Woman who died with the ship with fire	Confusion, Fright
	16:20	In-Game	Hook action	Throw the body in the ship and protagonist managed to hook the rail	Tension, Joy, Excitement
6. Monument Tower	17:17	In-Game	Creepy data	Wall painting analyzing the girl's several growth process	Tension, Fear, Curiosity
	17:36	In-Game	Odd control lever	Odd control levers transforming inside items	Curiosity
	18:01	In-Game	Red chair and surgical instrument	The red chair once seen and surgical instrument	Subtleness
	18:36	In-Game	Projector	Images including the girl's daily life	Curiosity, Subtleness
	21:10	In-Game	Observing device	First looking at the girl by using observing device in dressroom	Fright, Curiosity, Subtleness
	21:55	In-Game	Observing device 2	The girl's atelier	Curiosity, Subtleness
	22:16	In-Game	Power of the girl	The girl's power opening another space	Fright
	23:02	In-Game	Outside passage	Dangerouse passage placed on outside of angel statue	Tension
	23:25	Cut-Scene Event	First meeting	First meeting with the girl Elizabeth	Curiosity, Joy, Excitement
	23:36	Cut-Scene Event	First talking	First talking with the girl Elizabeth	Curiosity, Joy
	23:53	Cut-Scene Event	Alarm	Sudden alarm warnning someone comes	Tension
		Escape	Escape outside	Escape out side from collapsing angel statue by running	Tension, Excitement	Continue
	25:52	In-Game	First visual contact of the bird	Suddenly the bird rush into door	Fright, Excitement, Fear
	26:54	Cut-Scene Event	Falling	Falling into sky because of the crazy bird, managed to catch Elizabeth	Fright, Excitement
		In-Game	Wild hook action	Wild hook action being just about to fall	Fear, Excitement	Continue
	27:43	Cut-Scene Event	Falling 2	Rail breaks and protagonist miss Elizabeth	Fear, Excitement, Pity
	27:54	Cut-Scene Event	The charging bird	Falling into water and the crazy bird rush into water	Fear, Excitement, Fright
