# Supplementary material for: Efficiently detecting outlying behavior in video-game players
Source: PeerJ. 2015 Dec 10;3:e1502. doi: 10.7717/peerj.1502 (PMC4690374; doi:10.7717/peerj.1502)
Supplement: Data S1 — Timeline for Bioshock Infinite (Timeline_bioshock_infinite.xlsx) and Timeline for Tomb raider (Timeline_tomb_raider.xlsx). [file peerj-03-1502-s001.zip › Timeline_tomb_raider.xlsx]

## Sheet: Sheet1
Chapter	Objective	Time	Class	Situation	Description	Expected User Reaction	Note
1. SCAVENGER'S DEN	Keep Moving Forward to Survive	0:53	Movie	Opening movie	Movies that start with a quick monologue of the protagonist	Curiosity, Concentration	Time base : https://www.youtube.com/watch?v=WohuTxduesM
		1:32	Movie	Opening movie 2	The protagonist is about to drown trapped in the hatch	Tension, Concentration
		2:04	Movie	Opening movie 3	The protagonist jump and try to catch a man's hand, but failed	Fright, Concentration
		2:33	Cut-Scene Event	Fall into water	Flounder in the water	Concentration, Tension
		3:04	Cut-Scene Event	Find out company	Finding out company	Tension, Relief
		3:21	Cut-Scene Event	Ambush	The protagonist faint by ambushing unidentified man	Fright
		4:07	Cut-Scene Event	Kidnapping	The protagonist wake up with upside down in cave	Tension, Fright, Fear
		5:05	In-Game	Escape by firing rope	Escape from bondage by firing herself	Concentration, Tension
		5:12	Cut-Scene Event	Wound	The metal pin got stuck in protagonist's belly	Fright, Fear
		5:22	In-Game	Metal pin extraction	Metal pin extraction action by tapping key	Tension, Pain
		5:43	In-Game	Another corpse	The surprised protagonist watching another corpse	Tension
		6:02	In-Game	Acquire new item	Acquiring torch item	Concentration, Curiosity
		6:08	In-Game	Fire	Light a junk with the torch	Concentration
		6:26	In-Game	Narrow passage	Passing into narrow crack and Extinguished torch	Concentration, Tension
		6:38	In-Game	Torch	Light a torch again	Concentration
		6:56	In-Game	Moving forward mission	Success moving forward mission	Fulfillment
		7:07	Cut-Scene Event	Ambush	The bad guy catch the protagonist again	Fright, Fear
		7:11	In-Game	Shrug away	Shaking bad guy's hand off by tapping key	Tension, Fear
		7:48	In-Game	Narrow passage	Passing into narrow crack	Tension
	Find a Way Out	8:04	In-Game	Moving forward mission	Giving a complicated situation	Concentration, Curiosity
		8:12	In-Game	Moving forward mission progress	Mission progress by firing torch	Concentration, Curiosity
		8:19	In-Game	Moving forward mission progress 2	Mission progress by firing device	Concentration, Curiosity
		8:42	In-Game	Moving forward mission progress 3	Getting on the device and Making junks move	Concentration, Fulfillment
		9:12	In-Game	Moving forward mission progress 4	Operating the transfering device	Concentration, Fulfillment
		9:23	In-Game	Moving forward mission success	Moving forward mission succeed	Fulfillment
		9:38	In-Game	Escape the cave	The protagonist rush to outside light	Concentration, Tension	Continue (lasted user reacion until next event)
		9:45	In-Game	Falling	Floor is sunddenly collapsed and the protagonist falls	Tension, Fright	Continue
		10:00	In-Game	Jump action	The protagonist rush, jumping in collasping cave	Concentration, Tension	Continue
		10:12	Cut-Scene Event	Ambush	The bad guy catch the protagonist again and he is crushed under fallen stone	Tension, Fright, Fear
		10:32	Cut-Scene Event	Cliff	Hanging cliff and missing the torch	Tension, Urgency
		10:37	In-Game	Escape the cave	Escape cave by tapping key, occasionally rolling stone evading event	Tension, Fright	Continue
		11:01	Cut-Scene Event	Escape succeed	Barely escape from cave	Relief, Fulfillment
		11:39	Cut-Scene Event	Main logo	Presenting game logo, meaning that prologue is over	Relief, Fulfillment, Joy
2. COASTAL BLUFFS	Search for Traces of Other Survivors	12:05	Cut-Scene Event	Find out life boat	Finding out lifeboat, the protagonist decide to find other company	Curiosity
		12:32	In-Game	Cross the tree bridge	Crossing the tree bridge, crisis of falling in the middle of the bridge	Concentration, Tension	Continue
		13:09	In-Game	Airplane	Finding out worn-out airplain hanging on the cliff	Curiosity
		13:22	In-Game	New command key	Using grap command key in danger situation	Tension, Fright
		13:37	In-Game	New command key	Using crossing jump command key	Concentration, Tension
		14:12	In-Game	New command key	Using climbing up command key	Concentration
	Follow the Survivors' Trail	14:36	Cut-Scene Event	Sam's trace	Finding out Sam's trace and Obtaining several items(camcoder, match, radio)	Concentration, Curiosity
		14:59	Cut-Scene Event	Slide	The protagonist off the cliff rolling on floor	Fright, Confusion
3. COASTAL FOREST	Take Shelter from the Storm	15:33	Cut-Scene Event	Abandoned	Finding out abandoned camp	Concentration, Curiosity
		16:17	Cut-Scene Event	Match	One last math	Tension
		16:37	Cut-Scene Event	Fire	Succeeding fire on fire pot	Relief, Fulfillment
		17:09	Cut-Scene Event	Camcoder	(Flashback) Grasping past ship situation	Concentration, Curiosity	Continue
		19:53	Cut-Scene Event	Camcoder 2	(Flashback) The group decided to move dragon's triangle zone as the protagonist's opinion	Concentration, Curiosity
	Search for Food	20:39	Cut-Scene Event	Dangle corpse	Finding out dangling corpse having a bow	Concentration, Curiosity
	Find a Weapon to Hunt Deer	21:12	In-Game	Dangle corpse 2	Managed to gain a bow by the corpse	Concentration, Tension
		21:26	In-Game	Acquire new item	Acquiring long bow item	Fulfillment
	Collect Meat from the Deer	22:30	In-Game	Use the bow	Hunting deer using bow	Concentration
		23:27	Cut-Scene Event	Deer butchery	Slaughtering the hunted deer, the protagonist feel sorry	Concentration, Fulfillment, Curiosity
	Return to Camp with the Meat	24:35	Basecamp	Returning camp	Returning to the camp, carring with deer meat	Relief, Fulfillment
		25:09	Basecamp	Skill master	Skill mastering by using experiment points	Fulfillment
		25:17	Cut-Scene Event	Taking a surviver radio message	Taking a radio message from Roth, captain of the ship. Roth encourage protagonist	Concentration, Curiosity
	Find a Way Out of the Forest	26:35	In-Game	Song	Hearing weird music from the bunker	Tension
		26:58	Cut-Scene Event	Trapped protagonist	Trapped in bunker, deciding moving forward	Concentration, Fright
	Explore the Bunker	27:17	In-Game	Mark	Finding out weird white mark	Tension, Curiosity
		27:48	In-Game	Slautherhouse	Finding out ominous slautherhouse	Tension, Subtleness
		28:02	In-Game	Acquire new item	Acquiring small axe item	Tension, Fulfillment
	Exit the Bunker	28:13	In-Game	Opening the door	Opening door using the small axe	Curiosity
	Investigate the Strange Voices	28:46	In-Game	New command key	Using torch off command key	Concentration
		29:08	Cut-Scene Event	Find out sam	Finding out Sam at new camp	Relief, Fulfillment
		29:35	Cut-Scene Event	Suspicious man	First meeting with Mathias, stranger	Tension, Subtleness
		30:52	Cut-Scene Event	Disappearance	The protagonist dozes off, finding that Sam and Mathias are disappeared	Tension, Subtleness, Fright
	Survive the Wolf Attack	31:07	Cut-Scene Event	Trap	The protagonist romp in a hurry, taken the ankle in a trap	Pain, Fright
		31:45	In-Game	Wolf ambush	Wolf ambush, the protagonist fight using bow	Concentration, Tension
		32:00	In-Game	Wolf ambush 2	Wolf ambush, the protagonist fight using bow	Concentration, Tension
		32:12	In-Game	Wolf ambush 3	Wolf ambush, the protagonist fight using bow	Concentration, Tension
		32:28	Cut-Scene Event	Find out company	The company find the trapped protagonist and release her	Concentration, Relief
		33:48	Cut-Scene Event	Whitman	The protagonist become a finding Roth team with Whitman, he left first	Curiosity
	Catch Up with Whitman	33:59	In-Game	Departure	The protagonist begin to follow Whitman	Curiosity
		7:06	Cut-Scene Event	Full mark gate	The gate full with white mark, Whitman have interest	Curiosity	Time base : https://www.youtube.com/watch?v=zGE3uIyOxXA
	Find a Camp and Upgrade the Axe	8:12	Basecamp	Upgrade the axe	For opening the gate, upgrade the small axe	Concentration, Fulfillment, Curiosity
		8:37	Cut-Scene Event	Door opening using the axe	Opening the gate, using upgraded small axe	Fulfillment
4. MOUNTAIN TEMPLE	Follow Dr. Whitman up the Mountain	9:52	Cut-Scene Event	Himiko statue	Both are pleased by finding Himiko statue	Concentration, Curiosity
		10:05	Cut-Scene Event	Stranger	Stranger suddenly appoach, the protagonist demand to Whitman taking advantage using the gun	Tension, Fear
		10:22	Cut-Scene Event	Foolish whitman	Whitman abandoned his gun and surrendered, embarrassing protagonist	Tension, Anger, Stuffiness
		10:42	Cut-Scene Event	Strangers	Strangers using Russian	Tension, Subtleness
		11:05	Cut-Scene Event	Beard man	The protagonist get molested by beard man	Tension, Anger
		11:11	Cut-Scene Event	Murder	The beard man kill a man of protagonist's company	Fright, Fear
	Avoid Detection While Attempting to Escape	11:32	In-Game	Cover up	The protagonist cover herself behind the wall	Tension
		12:29	Cut-Scene Event	Escape failed	Hiding herself in a warehouse but being caught	Tension, Fright
		12:58	In-Game	Resistance	Avoiding beard man's molestation by pressing key	Tension, Anger
		13:04	In-Game	Resistance 2	Avoiding beard man's molestation by pressing key	Tension, Anger
		13:14	In-Game	Using pistol	Taking beard man's gun. Firsh shoot is missed	Concentration, Tension, Fear
		13:18	In-Game	Tussle	Struggling with beard man by tapping key	Concentration, Tension, Fear
		13:26	In-Game	Tussle 2	Shooting in his head by pressing key	Concentration
		13:53	Cut-Scene Event	First kill	The protagonist confused by her first killing departs from that place	Concentration, Pity

## Sheet: Sheet2
	Find a Way Out
2. COASTAL BLUFFS	Search for Traces of Other Survivors
	Follow the Survivors' Trail
3. COASTAL FOREST	Take Shelter from the Storm
	Search for Food
	Find a Weapon to Hunt Deer
	Collect Meat from the Deer
	Return to Camp with the Meat
	Find a Way Out of the Forest
	Explore the Bunker
	Exit the Bunker
	Investigate the Strange Voices
	Survive the Wolf Attack
	Catch Up with Whitman
	Collect Salvage to Upgrade the Axe
	Find a Camp and Upgrade the Axe
4. MOUNTAIN TEMPLE	Follow Dr. Whitman up the Mountain
	Avoid Detection While Attempting to Escape
